# Supplementary material for: Sex Disparities in the Direct Cost and Management of Stroke: A Population-Based Retrospective Study
Source: Healthcare (Basel). 2024 Jul 9;12(14):1369. doi: 10.3390/healthcare12141369 (PMC11275613; doi:10.3390/healthcare12141369)
Supplement: Supplementary file 1 [file healthcare-12-01369-s001.zip]

Archive with 1 entries (1 files):
- healthcare-3020509-supplementary.pdf
